# Supplementary material for: Methylomic Biomarkers of Lithium Response in Bipolar Disorder: A Proof of Transferability Study
Source: Pharmaceuticals (Basel). 2022 Jan 23;15(2):133. doi: 10.3390/ph15020133 (PMC8877131; doi:10.3390/ph15020133)
Supplement: Supplementary file 1 [file pharmaceuticals-15-00133-s001.zip]

Archive with 2 entries (2 files):
- Supl Tables.pdf
- Supplementary Figure 1.pdf
